# Supplementary material for: Urban population size and road traffic collisions in Europe
Source: PLoS One. 2021 Aug 27;16(8):e0256485. doi: 10.1371/journal.pone.0256485 (PMC8396773; doi:10.1371/journal.pone.0256485)
Supplement: S1 Table — (CSV) [file pone.0256485.s001.csv]

URAU_CODE	URAU_NAME	Population	Accidents	LONGITUDE	LATITUDE
UK001L3	London	12457786	33256	-0.1276474	51.5073219
UK008L3	Manchester	3484684	5121	-2.2451148	53.4794892
UK002L3	West Midlands urban area	3165142	5961	-1.8904	52.4862
UK003L2	Leeds	2734890	5047	-1.5437941	53.7974185
UK010L3	Sheffield	1326519	2338	-1.4702278	53.3806626
UK006L3	Liverpool	1286994	2135	-2.991665	53.407154
UK013L2	Newcastle upon Tyne	1232783	2049	-1.6131572	54.9738474
UK029L1	Nottingham	1026364	2097	-1.1496461	52.9534193
UK011L2	Bristol	997683	1826	-2.5972985	51.4538022
UK014L1	Leicester	973138	1525	-1.1330789	52.6361398
UK009L1	Cardiff	875163	976	-3.1791934	51.4816546
UK520L2	Southampton	772209	1669	-1.404189	50.9025349
UK025L3	Coventry	698492	1344	-1.510477	52.4081812
UK026L1	Kingston upon Hull	636996	1602	-0.3394758	53.7435722
UK560L1	Oxford	627768	1199	-1.2578499	51.7520131
UK518L1	Derby	610475	1020	-1.4761491	52.9212617
UK528L1	Northampton	595259	962	-0.8963907	52.2381355
UK568L1	Cheshire West and Chester	587050	1174	-2.728536114	53.16379785
UK539L1	Bournemouth	569314	1024	-1.8767712	50.7194784
UK018L3	Exeter	545111	1041	-3.5269108	50.725562
UK027L1	Stoke-on-Trent	543730	805	-2.1812607	53.0162014
UK515L1	Brighton and Hove	501503	1230	-0.149746898	50.8453169
UK559L2	Middlesbrough	499786	613	-1.2344047	54.5760419
UK566L1	Norwich	482240	1041	1.29227	52.628606
UK017L2	Cambridge	476187	1036	0.139153737	52.19758465
UK516L1	Plymouth	462068	904	-4.1425658	50.3712659
UK023L1	Portsmouth	451973	934	-1.075614	50.8036831
UK517L1	Swansea	442010	523	-3.9459248	51.6195955
UK569L2	Ipswich	418384	883	1.1526345	52.0579495
UK552L0	Reading	387274	589	-0.9696512	51.456659
UK506L0	Doncaster	383274	758	-1.1335312	53.5227681
UK019L3	Lincoln	383152	1062	-0.5392172	53.2336301
UK546L1	Colchester	369293	693	0.8994651	51.8896903
UK033L1	Guildford	357082	917	-0.5732063	51.2356068
UK553L1	Blackpool	348914	819	-3.0564845	53.8182212
UK557L1	Blackburn with Darwen	348802	899	-2.470900095	53.69917695
UK030L0	Wirral	332920	485	-3.0500916	53.3409714
UK510L0	Sunderland	315649	490	-1.3828727	54.9058512
UK525L0	Milton Keynes	308809	634	-0.7589607	52.0429797
UK513L0	Medway	303191	778	0.568730851	51.4157386
UK558L1	Newport	302458	336	-2.9974967	51.5882332
UK562L2	Preston	298144	819	-2.6992717	53.7593363
UK571L1	Cheltenham	271331	409	-2.0711559	51.8995685
UK531L0	Warrington	260948	604	-2.5943178	53.3899497
UK535L0	Swindon	251260	480	-1.7856853	51.5613683
UK545L0	Peterborough	247924	585	-0.2427336	52.5725769
UK031L0	Bath and North East Somerset	245215	406	-2.486661425	51.35632375
UK549L0	Bedford	240942	492	-0.4675041	52.1363806
UK024L1	Worcester	238596	332	-2.2206585	52.1911849
UK580L1	Rushmoor	236793	485	-0.769391729	51.27523885
UK533L0	York	235589	453	-1.0815361	53.9590555
UK548L0	Basingstoke and Deane	231206	472	-1.221107318	51.2587797
UK532L0	Luton	230880	637	-0.4152837	51.8784385
UK554L0	Maidstone	229884	681	0.5231646	51.2748258
UK540L0	Wycombe	221085	380	-0.818083681	51.66356185
UK056L1	Hastings	219066	561	0.5824703	50.8553888
UK050L1	Burnley	218117	500	-2.2439196	53.7907262
UK542L0	Telford and Wrekin	210536	255	-2.500862392	52.72144515
UK556L0	Dacorum	190899	402	-0.551551019	51.76895405
UK567L0	Slough	182317	472	-0.5940682	51.5111014
UK022L0	Wrexham	176527	284	-2.9937869	53.0465084
UK573L0	Bracknell Forest	175580	233	-0.741788801	51.4002688
UK543L0	North East Lincolnshire	175324	460	-0.093681013	53.53680335
UK041L0	Ashford	171081	504	0.8722566	51.148555
UK043L0	East Staffordshire	168764	258	-1.903080245	52.8878642
UK040L0	Tunbridge Wells	162647	374	0.2673446	51.1371483
UK035L0	Nuneaton and Bedworth	156481	299	-1.467739194	52.5010313
UK062L0	Halton	151830	298	-2.742782879	53.35385255
UK034L0	Thanet	151092	368	1.331986597	51.35330455
UK583L0	Kettering	149241	205	-0.728004	52.3994233
UK572L0	Gloucester	149077	197	-2.2458192	51.8653705
UK561L0	Torbay	145486	294	-3.539499814	50.446247
UK054L0	Cannock Chase	143684	172	-1.978434755	52.7069197
UK036L0	Fareham	142603	279	-1.1783134	50.8526637
UK046L0	Mansfield	142165	299	-1.1973365	53.1447678
UK038L0	Waveney	137974	236	1.553596407	52.43089725
UK047L0	Chesterfield	134753	194	-1.4264097	53.2352134
UK576L0	Crawley	132624	373	-0.1801094	51.1103444
UK020L0	Gravesham	132071	338	0.396172587	51.39723695
UK044L0	Darlington	130722	263	-1.5555812	54.5242081
UK052L0	Woking	127348	386	-0.5564726	51.3201891
UK575L0	Carlisle	122985	335	-2.9362311	54.8948478
UK045L0	Worthing	121755	281	-0.3703948	50.8116902
UK055L0	Eastbourne	116573	224	0.2957854	50.7685761
UK051L0	Great Yarmouth	110258	210	1.7310768	52.6072426
UK053L0	Hartlepool	109625	127	-1.2093696	54.6857276
UK021L0	Stevenage	105928	185	-0.2013368	51.9035099
UK059L0	Redditch	94888	129	-1.9417444	52.3057655
UK582L0	Corby	82750	94	-0.701543	52.48763
