# Supplementary material for: Urban population size and road traffic collisions in Europe
Source: PLoS One. 2021 Aug 27;16(8):e0256485. doi: 10.1371/journal.pone.0256485 (PMC8396773; doi:10.1371/journal.pone.0256485)
Supplement: S2 Table — (CSV) [file pone.0256485.s002.csv]

URAU_CODE	URAU_NAME	Population	Accidents	LONGITUDE	LATITUDE
FR001L1	FUA of the Greater City of Paris	13082339	17789	2.4184285	48.8328776
FR003L2	FUA of Lyon	2163569	2589	4.8320114	45.7578137
FR009L2	FUA of Lille	1544502	571	3.0635282	50.6365654
FR004L2	FUA of Toulouse	1475122	920	1.4442469	43.6044622
FR203L3	FUA of Marseille	1312846	2822	5.3699525	43.2961743
FR007L2	FUA of Bordeaux	1305995	874	-0.5800364	44.841225
FR008L2	FUA of Nantes	1018814	423	-1.5541362	47.2186371
FR205L2	FUA of Nice	976462	1011	7.2683912	43.7009358
FR006L2	FUA of Strasbourg	844197	662	7.7507127	48.584614
FR010L2	FUA of Montpellier	752085	549	3.8767337	43.6112422
FR013L2	FUA of Rennes	723565	638	-1.6800198	48.1113387
FR215L2	FUA of Rouen	713685	339	1.0939658	49.4404591
FR026L2	FUA of Grenoble	691138	316	5.7357819	45.1875602
FR032L2	FUA of Toulon	585474	478	5.9304919	43.1257311
FR035L2	FUA of Tours	537042	680	0.6889268	47.3900474
FR022L2	FUA of Clermont-Ferrand	521457	168	3.0819427	45.7774551
FR016L2	FUA of Nancy	513838	414	6.1834097	48.6937223
FR011L2	FUA of Saint-Étienne	499998	259	4.3872	45.4397
FR036L2	FUA of Angers	473116	585	-0.5515588	47.4739884
FR019L2	FUA of Orléans	462860	425	1.9093	47.903
FR023L2	FUA of Caen	452211	189	-0.3698915	49.1810037
FR020L2	FUA of Dijon	420450	160	5.0414701	47.3215806
FR040L2	FUA of Mulhouse	414070	193	7.3389275	47.7467
FR043L2	FUA of Perpignan	414033	341	2.8953121	42.6985304
FR202L1	FUA of Aix-en-Provence	400437	358	5.4474738	43.5298424
FR017L2	FUA of Metz	392281	133	6.1763552	49.1196964
FR038L2	FUA of Le Mans	385193	281	0.1967599	48.0073796
FR037L2	FUA of Brest	382243	292	-4.4860088	48.3905283
FR018L2	FUA of Reims	366766	342	4.031926	49.2577886
FR014L2	FUA of Amiens	353391	349	2.2956951	49.8941708
FR044L2	FUA of Nîmes	352740	227	4.3601	43.8367
FR039L1	FUA of Avignon	350942	161	4.8059012	43.9492493
FR034L2	FUA of Valenciennes	334180	117	3.5234846	50.3579317
FR024L2	FUA of Limoges	332623	374	1.2644847	45.8354243
FR012L2	FUA of Le Havre	332110	263	0.1079732	49.4938975
FR207L2	FUA of Lens	325150	96	2.8319805	50.4291723
FR048L2	FUA of Annecy	316188	119	6.1288847	45.8992348
FR046L2	FUA of Bayonne	298018	327	-1.475099	43.4933379
FR045L2	FUA of Pau	291528	336	-0.3685668	43.2957547
FR021L2	FUA of Poitiers	288611	179	0.340196	46.5802596
FR025L2	FUA of Besançon	283705	210	6.0241	47.2378
FR042L2	FUA of Dunkerque	266075	81	2.3772525	51.0347708
FR214L1	FUA of Valence	262601	165	4.8920811	44.9332277
FR049L2	FUA of Lorient	253299	310	-3.3660907	47.7477336
FR053L2	FUA of La Rochelle	235219	295	-1.1520434	46.1591126
FR209L2	FUA of Douai	222634	71	3.0804641	50.3675677
FR051L2	FUA of Troyes	218615	269	4.0746257	48.2971626
FR058L2	FUA of Chambéry	217917	144	45.5646	5.9178
FR065L2	FUA of Bourges	207094	134	2.398932	47.0805693
FR506L1	FUA of Colmar	205931	179	7.3579641	48.0777517
FR063L2	FUA of Béziers	202709	93	3.2158	43.3442
FR052L2	FUA of Saint-Nazaire	197159	156	-2.2138905	47.2733517
FR066L2	FUA of Saint-Brieuc	195595	194	-2.7603283	48.5141134
FR060L2	FUA of Chartres	172961	70	1.4881434	48.4438601
FR064L2	FUA of Arras	172918	90	2.7772211	50.291048
FR057L2	FUA of Boulogne-sur-mer	163456	44	1.6118771	50.7259985
FR069L2	FUA of Cherbourg-en-Cotentin	160790	141	-1.6249565	49.6425343
FR062L2	FUA of Calais	153507	73	1.8538446	50.9524769
FR076L2	FUA of Belfort	143458	61	6.8628942	47.6379599
FR077L2	FUA of Roanne	142321	152	4.0729178	46.0345572
FR099L2	FUA of Fréjus	138592	75	43.4332	6.737
FR079L2	FUA of Saint-Quentin	125480	42	3.2876843	49.8465253
FR324L1	FUA of Martigues	104804	113	5.0548176	43.4057279
