# Supplementary material for: Urban population size and road traffic collisions in Europe
Source: PLoS One. 2021 Aug 27;16(8):e0256485. doi: 10.1371/journal.pone.0256485 (PMC8396773; doi:10.1371/journal.pone.0256485)
Supplement: S3 Table — (CSV) [file pone.0256485.s003.csv]

URAU_CODE	URAU_NAME	Population	Accidents	LONGITUDE	LATITUDE
DE001L1	Berlin	5420627	21820	13.3888599	52.5170365
DE038L1	Ruhrgebiet	5412220	17987	7.143918202	51.51751795
DE003L1	München	3131064	11554	11.5753822	48.1371079
DE002L1	Hamburg	3107328	13400	10.000654	53.550341
DE004L1	Köln	2875703	9334	6.959974	50.938361
DE007L1	Stuttgart	2778591	9208	9.1800132	48.7784485
DE005L1	Frankfurt am Main	2693115	10196	8.6820917	50.1106444
DE011L1	Düsseldorf	2460160	7439	6.7763137	51.2254018
DE013L1	Hannover	1485637	6385	9.7385532	52.3744779
DE009L2	Dresden	1457442	5311	13.7381437	51.0493286
DE084L1	Mannheim-Ludwigshafen	1455746	5064	8.082458496	49.31905625
DE012L1	Bremen	1387637	6945	8.8071646	53.0758196
DE504L1	Münster	1349202	2408	7.6251879	51.9625101
DE014L1	Nürnberg	1340886	5906	11.077298	49.453872
DE083L1	Braunschweig-Salzgitter-Wolfsburg	1273729	3871	10.5268	52.2689
DE546L0	Wuppertal	1110031	2446	7.1780374	51.264018
DE008L2	Leipzig	1037782	3960	12.3747329	51.3406321
DE036L0	Mönchengladbach	1010329	1352	6.4353641	51.1946983
DE045L1	Iserlohn	999644	2152	7.6999713	51.3746778
DE523L1	Paderborn	970104	1632	8.764869778	51.71895955
DE040L1	Saarbrücken	942583	3363	6.996379	49.234362
DE033L1	Augsburg	940807	3112	10.8986971	48.3668041
DE537L1	Reutlingen	931647	1272	9.2114144	48.4919508
DE034L1	Bonn	924546	3245	7.10066	50.735851
DE527L1	Bremerhaven	879132	1493	8.5865509	53.5522264
DE540L2	Siegen	825615	1663	8.0227233	50.8749804
DE516L0	Solingen	754796	2114	7.0838996	51.1712468
DE035L1	Karlsruhe	754592	2796	8.4034195	49.0068705
DE548L1	Düren, Stadt	712297	1839	10.68851249	53.8611271
DE522L1	Heidelberg	707346	2431	8.694724	49.4093582
DE517L1	Osnabrück	688439	2637	8.049741	52.266837
DE508L0	Krefeld	687365	800	6.5623343	51.3331205
DE533L1	Pforzheim	663430	1378	8.7029532	48.8908846
DE019L2	Magdeburg	662826	2197	11.6399609	52.1315889
DE529L1	Heilbronn	660088	1786	9.218655	49.142291
DE027L1	Freiburg im Breisgau	656753	2563	7.8494005	47.9960901
DE039L1	Kiel	649807	2802	10.135555	54.3227085
DE017L0	Bielefeld	584091	1396	8.531007	52.0191005
DE507L1	Aachen	554068	2244	6.083862	50.776351
DE032L1	Erfurt	527366	1718	11.0287364	50.9777974
DE067L1	Landshut	520470	1244	12.1516551	48.536217
DE524L2	Würzburg	504927	2080	9.932966	49.79245
DE072L1	Friedrichshafen	498670	1233	9.4797531	47.6505715
DE054L1	Konstanz	495222	1252	9.1750718	47.659216
DE077L1	Schweinfurt	493590	1197	10.233302	50.0499945
DE532L1	Ulm	492771	2101	9.9934336	48.3974003
DE534L1	Ingolstadt	489298	2422	11.4250395	48.7630165
DE020L1	Wiesbaden	465256	2074	8.2416556	50.0820384
DE028L1	Regensburg	464213	2416	12.0974869	49.0195333
DE025L1	Darmstadt	454302	1989	8.651177	49.872775
DE513L1	Kassel	437410	1628	9.4924096	51.3154546
DE073L1	Offenburg	425932	1773	7.944378	48.4716556
DE037L1	Mainz	424895	1426	8.2762513	50.0012314
DE018L1	Halle an der Saale	424667	1585	11.9206111	51.4814137
DE043L2	Rostock	423044	1317	12.1286127	54.0924445
DE052L1	Flensburg	421469	1147	9.4333264	54.7833021
DE520L1	Oldenburg (Oldenburg)	420382	2235	8.600072698	52.96651125
DE510L1	Lübeck	416902	2221	10.684738	53.866444
DE021L1	Göttingen	412174	1762	9.9351811	51.5328328
DE044L1	Kaiserslautern	409394	1076	7.7689951	49.4432174
DE542L1	Hildesheim	381188	1628	9.9513046	52.1521636
DE051L1	Villingen-Schwenningen	375919	691	8.494588	48.0632739
DE061L1	Aschaffenburg	372381	1708	9.1493636	49.9740542
DE549L1	Bocholt, Stadt	369718	1516	6.620604507	51.8383804
DE062L1	Bamberg	339444	1206	10.8868478	49.8916044
DE042L1	Koblenz	327398	1324	7.5943951	50.3533278
DE069L1	Rosenheim	322529	1677	12.127262	47.8539273
DE544L1	Zwickau	319988	1007	12.4939267	50.7185043
DE059L1	Bayreuth	316593	1224	11.5763079	49.9427202
DE057L1	Gießen	267056	1077	8.6742306	50.5862066
DE064L1	Neubrandenburg	260574	943	13.2602781	53.5574458
DE026L1	Trier	258545	954	6.6441878	49.7596208
DE074L1	Görlitz	256587	889	14.991018	51.1563185
DE079L1	Wetzlar	254164	1005	8.5074406	50.5525346
DE505L0	Chemnitz	246855	870	12.9252977	50.8322608
DE053L1	Marburg	246165	761	8.7757742	50.8117327
DE078L1	Greifswald	237066	877	13.3815238	54.095791
DE063L1	Plauen	229584	739	12.1346523	50.4950632
DE050L1	Tübingen	225755	944	9.0535531	48.5236164
DE071L1	Stralsund	225123	810	13.0820846	54.3096314
DE066L1	Kempten (Allgäu)	222898	1365	10.3168835	47.7267063
DE065L1	Fulda	221783	759	9.676511	50.5521486
DE539L1	Cottbus	216492	677	14.3357307	51.7567447
DE031L1	Schwerin	212522	779	11.4148038	53.6288297
DE535L1	Gera	194134	598	12.0796208	50.8772301
DE547L2	Jena	194089	679	11.5879359	50.9281717
DE058L1	Lüneburg	182930	804	10.407855	53.248706
DE060L1	Celle	178764	850	10.081052	52.624056
DE048L1	Wilhelmshaven	174825	889	8.106301	53.5278793
DE030L1	Weimar	146557	490	11.3296637	50.9810486
DE082L0	Dessau-Roßlau	82111	315	12.2429261	51.8311104
DE055L0	Neumünster	79335	437	9.9815377	54.0757442
DE056L0	Brandenburg an der Havel	71886	347	12.5497933	52.4108261
DE029L0	Frankfurt (Oder)	58237	161	14.549452	52.3412273
