# Supplementary material for: Urban population size and road traffic collisions in Europe
Source: PLoS One. 2021 Aug 27;16(8):e0256485. doi: 10.1371/journal.pone.0256485 (PMC8396773; doi:10.1371/journal.pone.0256485)
Supplement: S4 Table — (CSV) [file pone.0256485.s004.csv]

URAU_CODE	URAU_NAME	Population	Accidents	LONGITUDE	LATITUDE
ES001L3	Madrid	6838077	15879	-3.7035825	40.4167047
ES002L3	Barcelona	4977520	14003	2.1774322	41.3828939
ES003L3	Valencia	1748078	3066	-0.3763353	39.4697065
ES004L3	Sevilla	1601852	4892	-5.9953403	37.3886303
ES019L2	Bilbao	1088077	1025	-2.9350039	43.2630018
ES006L2	Málaga	937894	1078	-4.4216366	36.7213028
ES005L2	Zaragoza	763661	1188	-0.8809428	41.6521342
ES021L2	Alicante/Alacant	686699	557	-0.4901846	38.353738
ES506L1	Cartagena	675762	996	-1.0006184	37.6267868
ES013L2	Oviedo	626461	1495	-5.8448989	43.3605977
ES007L2	Murcia	619519	1096	-1.1305431	37.9923795
ES501L1	Granada	573129	796	-3.6021928	37.183054
ES022L2	Vigo	550733	1159	-8.7247205	42.2376602
ES522L1	Cádiz	470984	1272	-6.2928976	36.5297438
ES009L2	Valladolid	427139	630	-4.728562	41.6521328
ES026L2	Coruña (A)	417607	657	-8.4115	43.3623
ES015L2	Santander	406365	355	-3.8099719	43.4620412
ES020L2	Córdoba	380084	951	-4.7794	37.8882
ES014L3	Pamplona/Iruña	379010	169	-1.6458	42.8125
ES533L1	Marbella	353676	1057	-4.88562	36.508976
ES510L1	Donostia-San Sebastián	339393	833	-1.9838889	43.3224219
ES508L1	Jerez de la Frontera	333749	998	-6.1377402	36.6816936
ES012L2	Vitoria/Gasteiz	315509	673	-2.6724025	42.8465088
ES521L1	Huelva	309600	433	-6.9484945	37.2575874
ES505L1	Elche/Elx	307840	299	-0.696458	38.2682326
ES023L2	Gijón	306151	795	-5.6611	43.5322
ES520L1	Castellón de la Plana/Castelló de la Plana	234166	139	-0.0513	39.9864
ES514L1	Almería	228677	127	-4.5866653	41.597201
ES525L1	Tarragona	224686	287	1.2546057	41.1172364
ES033L1	Girona	224107	592	2.8199439	41.9793006
ES011L2	Santiago de Compostela	221260	256	-8.5458608	42.8804219
ES523L1	León	219473	391	-5.5671	42.5987
ES016L2	Toledo	210713	392	-4.0239568	39.8560679
ES017L2	Badajoz	207918	372	-6.9702048	38.8780585
ES516L1	Salamanca	203087	431	-5.6640182	40.9651572
ES515L1	Burgos	201307	519	-3.696977	42.343926
ES044L1	Pontevedra	200266	451	-8.4714942	42.6075172
ES018L2	Logroño	198529	494	-2.445	42.4627
ES519L1	Albacete	194651	381	-1.8559154	38.9950921
ES528L1	Lleida	193695	313	0.6267842	41.6147605
ES054L1	Benidorm	183214	575	-0.1290929	38.5406255
ES532L1	Algeciras	171460	391	-5.4473991	36.1311725
ES527L1	Jaén	164277	368	-3.7849	37.7796
ES043L1	Ferrol	161073	153	-8.233162	43.4846862
ES529L1	Ourense	157656	206	-7.6114105	42.1968459
ES050L1	Manresa	137134	225	1.8286765	41.7288939
ES046L1	Gandia	136196	386	-0.1803423	38.9675925
ES028L1	Reus	130312	269	1.1076133	41.1555564
ES037L0	Puerto de Santa Marí­a, El	129844	441	-6.2588	36.6393
ES048L1	Guadalajara	125423	97	-2.505930026	40.7399963
ES039L1	Avilés	124711	320	-5.9247	43.558
ES031L1	Lugo	124692	245	-7.4739921	43.0462247
ES540L0	Chiclana de la Frontera	124286	221	-6.1460683	36.4191096
ES034L1	Cáceres	121881	200	-6.3716761	39.4745175
ES035L1	Torrevieja	112650	177	-0.6828446	37.9775416
ES053L1	Ciudad Real	110278	54	-3.882846459	38.95975095
ES545L1	Lorca	106408	80	-1.6988053	37.6715679
ES040L1	Talavera de la Reina	105161	113	-4.8311717	39.9603798
ES552L1	Igualada	102912	121	1.617346	41.5790182
ES062L0	Sanlúcar de Barrameda	101025	335	-6.353	36.7726
ES544L1	Linares	98964	164	-3.6343581	38.0928249
ES041L1	Palencia	98054	119	-4.61610041	42.4096322
ES073L0	Elda	95437	169	-0.7956759	38.4789671
ES546L1	Mérida	95379	91	-6.3652	38.9394
ES537L1	Alcoy	90928	208	-0.4747767	38.6982275
ES057L1	Ponferrada	90630	76	-6.5938719	42.5454124
ES547L1	Sagunto	89030	67	-0.2786451	39.6792916
ES065L0	Línea de la Concepción, La	63352	236	-5.3495	36.1683
ES538L1	Ávila	62988	189	-4.7002172	40.656478
ES542L1	Cuenca	62020	54	-2.1348241	40.0681156
